# Supplementary material for: Alteration of DSS-mediated immune cell redistribution in murine colitis by oral colostral immunoglobulin
Source: BMC Immunol. 2013 Feb 20;14:10. doi: 10.1186/1471-2172-14-10 (PMC3620570; doi:10.1186/1471-2172-14-10)
Supplement: Additional file 3: Table S1 — Disease activity index after DSS-exposure. Table S1 shows the scoring of the disease activity index after DSS exposure modified according to Cooper HS, Murthy SN, Shah RS, Sedergran DJ: Clinicopathologic study of dextran sulfate sodium experimental murine colitis. Lab Invest 1993; 69:238–249. The disease activity index is determined by summing the scores for weight loss, occult blood/gross bleeding, and stool consistency (maximal score ;= ;10). Slightly positive stool was defined as incomplete colored occult blood test. Positive occult blood test was defined as complete, intensive colored occult blood test. Gross bleeding was defined as fresh, visible blood on the fur around the anus. Normal stool is defined as well-formed, compact pellets, loose stool is defined as a pasty but formed stool, and diarrhea is defined as liquid stool. [file 1471-2172-14-10-S3.xls]

## Sheet: Tabelle1
Additional table 1. Disease activity index of DSS-exposed mice.
Weight loss		0: 0 %
		1: 1-5 %
		2: 6-15 %
		3: 16-20 %
		4: 21-30%
		5: > 30%
Occult blood/gross bleeding		0: negative
		1: slightly positive
		2: positive
		3: gross bleeding
Stool consistency		0: normal
		1: loose
		2: diarrhea
