# Supplementary material for: Alteration of DSS-mediated immune cell redistribution in murine colitis by oral colostral immunoglobulin
Source: BMC Immunol. 2013 Feb 20;14:10. doi: 10.1186/1471-2172-14-10 (PMC3620570; doi:10.1186/1471-2172-14-10)
Supplement: Additional file 4: Table S2 — Histological scoring of DSS-exposed mouse colons. Table S2 shows the histological scoring of DSS-exposed mouse colons. Modified according to Cooper HS, Murthy SN, Shah RS, Sedergran DJ: Clinicopathologic study of dextran sulfate sodium experimental murine colitis. Lab Invest 1993, 69:238–249. Tissue sections were scored separately for the amount and extent of inflammation, the amount of crypt damage, or regeneration and the percentage of involved tissue. The total histological score was generated by adding the product of the grade and the involvement of each feature to a maximum value of 40. [file 1471-2172-14-10-S4.xls]

## Sheet: Tabelle1
Additional table 2. Histological score of DSS-exposed mouse colons.
Inflammation	0	none
	1	slight
	2	moderate
	3	severe
Extent	0	none
	1	mucosa
	2	mucosa + submucosa
	3	transmural
Regeneration	4	no tissue repair
	3	surface epithelium not intact
	2	regeneration with crypt depletion
	1	almost complete regeneration
Crypt damage	0	none
	1	basal 1/3 damaged
	2	basal 2/3 damaged
	3	entire crypt and epithelium lost
Percent involvement	1	1-25 %
	2	26-50 %
	3	51-75 %
	4	76-100 %
